# Supplementary material for: Microbiota alter metabolism and mediate neurodevelopmental toxicity of 17β-estradiol
Source: Sci Rep. 2019 May 8;9:7064. doi: 10.1038/s41598-019-43346-9 (PMC6506524; doi:10.1038/s41598-019-43346-9)
Supplement: Supplementary file 2 — Dataset S2 [file 41598_2019_43346_MOESM2_ESM.xlsx]

## Sheet: Manuscript info
Microbiota alter metabolism and mediate neurodevelopmental toxicity of 17β-estradiol
Tara R. Catron1, Adam Swank2, Leah Wehmas3, Drake Phelps1, Scott P. Keely4, Nichole E. Brinkman4, James McCord1, Randolph Singh1, Jon Sobus5, Charles E. Wood6, Mark Strynar5, and Tamara Tal3
1Oak Ridge Institute for Science and Education, Oak Ridge, TN; 2U.S. EPA/ORD/NHEERL/RCU, RTP, NC; 3U.S. EPA/ORD/NHEERL/ISTD, RTP, NC; 4U.S. EPA/ORD/NERL/SED, Cincinnati, OH; 5U.S. EPA/ORD/NERL/EMMD, RTP, NC; 6Boehringer Ingelheim, Ridgefield, CT.
*Address Correspondence: Tamara Tal, Integrated Systems Toxicology Division, National Health and Environmental Effects Research Laboratory, U.S. EPA, 109 T.W. Alexander Drive, B105-03, Research Triangle Park, North Carolina 27711 (Email: tal.tamara@epa.gov; Tel: 919-541-0506).

## Sheet: Data dictionary
Term	Definition
AC1	Axenic colonized on day 1 larvae
AX	Axenic larvae
CC	Conventionally colonized larvae
DMSO	Dimethyl sulfoxide
E2_R1	Estradiol Replicate 1
KEGG	Kyoto Encyclopedia of Genes and Genomes
LEfSe	Linear discriminant effect size analysis
NTA	Non-targeted analysis
OTU	Operational taxonomic unit
Otu016	Operational taxonomic unit number 16
PICRUSt	Phylogenetic investigation of communities by reconstruction of observed states

## Sheet: Table S1
Table S1. Enriched putative KEGG functions identified using PICRUSt and LEfSe analysis
Enriched Function	Group	Linear Discriminant Analysis (LDA) value	P-Value
Metabolism.Amino_acid_metabolism.Valine_leucine_and_isoleucine_degradation	0.34	3.13368	0.0431041
Metabolism.Carbohydrate_metabolism.Butanoate_metabolism	0.34	2.74634	0.0182154
Metabolism.Carbohydrate_metabolism.Propanoate_metabolism	0.34	2.93334	0.0420515
Metabolism.Metabolism_of_cofactors_and_vitamins.Atrazine_degradation	0.34	2.94697	0.0182823
Metabolism.Metabolism_of_other_amino_acids.beta_Alanine_metabolism	0.34	3.01743	0.0494399
Metabolism.Metabolism_of_terpenoids_and_polyketides.Geraniol_degradation	0.34	3.42502	0.0173415
Metabolism.Metabolism_of_terpenoids_and_polyketides.Limonene_and_pinene_degradation	0.34	3.08058	0.0495786
Genetic_Information_Processing.Replication_and_repair.Base_excision_repair	2	2.76827	0.00923448
Metabolism.Carbohydrate_metabolism.Galactose_metabolism	2	2.69061	0.0474356
Metabolism.Glycan_biosynthesis_and_metabolism	2	3.00132	0.0399624
Metabolism.Metabolism_of_terpenoids_and_polyketides.Biosynthesis_of_ansamycins	2	3.50315	0.0239455
Metabolism.Metabolism_of_terpenoids_and_polyketides.Zeatin_biosynthesis	2	2.72733	0.0335915

## Sheet: Table S2
Table S2. Measured E2 concentrations (mean ± SD) in exposure media and zebrafish tissue on 1 dpf or 10 dpf.
	Nominal E2 (µM)	Day 1 Media (µM)	Day 10 Media (µM)	Day 10 Tissue (pmole/larva)
Conventionally colonized (CC)	0	ND	ND	ND
	0.4	0.242 ± 0.056	0.289 ± 0.060	0.549 ± 0.238
	1.2	1.19 ± 0.479	1.07 ± 0.114	1.12 ± 0.203
Axenic colonized on day 1 (AC1)	0	ND	ND	ND
	0.4	0.320 ± 0.071	0.155 ± 0.086	0.341 ± 0.169
	1.2	1.10 ± 0.578	0.975 ± 0.208	0.755 ± 0.186
Axenic (AX)	0	ND	ND	ND
	0.4	0.418 ± 0.23	0.347 ± 0.007	0.419 ± 0.221
	1.2	0.910 ± 0.132	1.22 ± 0.265	2.85 ± 0.481
Blank (fish-free)	0	ND	ND	N/A
	0.4	0.452 ± 0.092	0.509 ± 0.036	N/A
	1.2	1.48 ± 0.274	1.76 ± 0.086	N/A
SD = standard deviation; ND = non-detect; N/A = not applicable

## Sheet: Table S3
Table S3. Concordant NTA chemical features in CC and AC1 zebrafish larvae exposed to 1.2 µM E2, relative to microbe-free AX larvae exposed to 1.2 µM E2.
	CC 1.2 µM E2	AX 1.2 µM E2		AC1 1.2 µM E2	AX 1.2 µM E2		CC 1.2 µM E2	AC1 1.2 µM E2
Compound (Chemical Feature)	Adjusted p-value	log2(Fold-Change)		Adjusted p-value	log2(Fold-Change)		Adjusted p-value	log2(Fold-Change)
1296.6606@5.412998	0.0217366	-16		0.0197605	-16		na	na
131.0718@0.81999975	0.0217366	-16		0.0197605	-16		na	na
1342.0323@4.7830014	0.0189014	-16		0.0197605	-16		na	na
1342.3608@4.787998	0.0189014	-16		0.0197605	-16		na	na
1364.6827@6.056	0.0189014	-16		0.0197605	-16		na	na
143.9824@0.8880004	0.0189014	-16		0.0326048	-16		na	na
151.1208@1.4160002	0.0266162	16		0.0197605	16		na	na
156.0763@1.4119997	0.0217366	16		0.0197605	16		na	na
175.9632@0.6999996	0.0241517	-16		0.0197605	-16		na	na
189.9012@0.70999926	0.0143318	16		0.0197605	16		0.0223478	-1.64469
198.8594@0.8069994	0.015165	16		0.0197605	16		na	na
199.9303@0.7080001	0.015165	16		0.0197605	16		0.0223478	-1.68498
204.0628@0.95400083	0.015165	-16		0.0197605	-16		na	na
254.9411@0.70599985	0.0143318	-16		0.0326048	-16		na	na
305.0684@5.6979985	0.0169376	-16		0.0465784	-16		na	na
323.767@0.6849998	0.0181138	16		0.0465784	16		na	na
328.2402@14.208007	0.0169376	-16		0.0465784	-16		na	na
329.8867@0.6940002	0.023983	3.50421		0.0289207	4.20502		na	na
340.206@11.521983	0.0169376	-16		0.0465784	-16		na	na
348.0481@0.9889989	0.0161012	-16		0.0465784	-16		na	na
352.1373@6.4580064	0.0161012	-16		0.0465784	-16		na	na
384.1972@16.489992	0.0169376	-16		0.0465784	-16		na	na
591.0217@11.716002	0.0352485	-16		0.0465784	-16		na	na
613.3366@11.048992	0.0352485	-16		0.0372627	-16		na	na
647.6688@5.406002	0.0296408	-16		0.0465784	-16		na	na
649.736@11.619998	0.0296408	-16		0.0465784	-16		na	na
662.7604@11.601996	0.0296408	-16		0.0465784	-16		na	na
679.09@11.583992	0.0334409	-16		0.0197605	-16		na	na
680.7419@11.583992	0.0383586	-16		0.0197605	-16		na	na
692.1096@11.5650015	0.0465784	-16		0.0197605	-16		na	na
856.0281@11.743998	0.0383586	-16		0.0326048	-16		na	na
956.9756@0.7939992	0.0383586	-16		0.0197605	-16		na	na
971.9976@5.412998	0.0383586	-16		0.0197605	-16		na	na

## Sheet: Table S4
Table S4. Total number of sequence reads for each sample.
Sample	Total # of reads
0.1 DMSO_R1	1208
0.1 DMSO_R2	1502
0.1 DMSO_R3	1281
0.1 DMSO_R4	1784
0.34 µM E2_R1	1034
0.34 µM E2_R2	1056
0.34 µM E2_R3	740
0.34 µM E2_R4	1307
0.60 µM E2_R1	1385
0.60 µM E2_R2	601
0.60 µM E2_R3	2392
0.60 µM E2_R4	800
1.1 µM E2_R1	1652
1.1 µM E2_R2	1059
1.1 µM E2_R3	790
1.1 µM E2_R4	542
2.0 µM E2_R1	507
2.0 µM E2_R2	850
2.0 µM E2_R3	898
2.0 µM E2_R4	982
3.5 µM E2_R1	1388
3.5 µM E2_R2	1177
3.5 µM E2_R3	2525
3.5 µM E2_R4	382*
*Sample was excluded from further analysis

## Sheet: Table S5
Table S5. mothur-generated OTU table with taxonomic assignments from the Silva reference database.
Sample	Otu016	Otu001	Otu005	Otu003	Otu037	Otu014	Otu010	Otu020	Otu007	Otu011	Otu022	Otu008	Otu032	Otu019	Otu021	Otu002	Otu044	Otu013	Otu043	Otu012	Otu023	Otu059	Otu006	Otu004	Otu017	Otu026	Otu035	Otu018	Otu029	Otu025	Otu030	Otu047	Otu038	Otu041	Otu034	Otu028	Otu052	Otu069	Otu071	Otu078	Otu033	Otu060	Otu068	Otu027	Otu088	Otu045	Otu049	Otu024	Otu056
0.1 DMSO_R1	14	850	223	700	13	287	81	12	43	4	48	70	5	19	43	0	16	0	0	46	40	9	254	134	12	11	21	2	2	2	42	7	0	0	0	0	0	0	2	0	16	0	1	0	0	0	0	0	3
0.1 DMSO_R2	2	173	123	839	2	50	20	9	97	7	9	140	4	13	3	0	1	0	0	20	18	0	194	88	2	0	9	0	0	0	11	9	1	0	0	0	2	0	0	0	0	0	0	0	2	0	0	0	12
0.1 DMSO_R3	25	267	268	1046	3	71	23	5	77	5	45	299	5	22	13	24	15	13	1	33	44	13	15	117	0	2	14	0	0	4	53	2	0	0	0	0	4	1	0	0	0	0	0	0	0	2	0	0	12
0.1 DMSO_R4	31	571	62	808	0	98	11	1	46	15	5	34	1	1	1	6	5	43	0	37	17	3	1324	90	0	8	10	0	0	1	21	0	0	3	1	1	2	0	0	2	0	0	1	0	0	0	0	0	4
0.34 µM E2_R1	41	576	342	421	1	157	1	19	53	1	45	137	6	7	19	1	4	54	0	47	48	7	90	70	0	11	11	0	0	0	76	1	0	3	0	0	2	0	0	0	0	0	1	0	2	0	0	0	12
0.34 µM E2_R2	16	71	191	606	3	89	6	52	63	0	31	187	13	7	7	2	6	0	4	55	16	1	3	0	6	3	8	0	0	1	7	4	0	3	0	0	0	3	1	4	0	0	1	0	0	0	0	0	4
0.34 µM E2_R3	42	412	143	351	3	63	0	5	13	7	26	102	1	6	2	3	9	16	0	24	18	1	180	63	0	5	8	0	0	0	18	0	1	1	0	0	0	0	0	0	0	0	0	2	1	0	0	0	39
0.34 µM E2_R4	86	857	232	406	4	78	5	11	233	12	53	128	14	7	17	1	16	0	2	57	27	3	324	157	13	1	16	2	3	0	62	12	1	9	0	0	5	0	0	1	1	0	1	0	1	0	0	0	12
0.60 µM E2_R1	43	148	293	817	5	89	26	6	69	10	30	39	9	33	4	9	2	2	2	65	23	5	7	87	3	13	14	0	0	0	22	0	2	2	0	0	0	2	0	0	88	0	0	0	0	0	0	0	11
0.60 µM E2_R2	11	146	32	191	1	32	0	2	223	3	7	26	3	4	3	0	0	7	0	13	26	2	13	82	0	2	8	0	0	0	28	0	0	2	0	0	0	0	1	0	0	0	0	0	4	0	0	0	6
0.60 µM E2_R3	49	1	168	1420	0	166	145	11	321	11	16	27	2	12	3	2	5	0	1	104	8	1	0	49	0	5	8	0	0	0	8	3	0	1	0	0	0	0	0	0	25	0	0	0	0	0	0	0	9
0.60 µM E2_R4	14	340	139	340	2	71	3	10	24	0	17	149	4	7	2	6	21	0	2	32	16	2	46	73	0	0	12	0	0	0	21	6	0	1	0	0	0	0	0	0	1	0	0	0	1	0	0	0	13
1.1 µM E2_R1	40	561	288	1300	6	41	0	8	9	9	24	131	2	22	14	11	0	46	0	64	34	0	138	87	1	5	12	9	7	30	26	0	0	1	0	2	2	1	0	0	0	0	1	0	0	2	0	0	39
1.1 µM E2_R2	21	490	85	291	6	31	105	4	352	19	15	47	9	11	6	3	0	20	3	16	19	1	23	60	0	3	11	0	0	0	34	3	0	1	0	0	1	0	0	1	0	0	0	0	0	0	0	0	23
1.1 µM E2_R3	28	298	159	488	3	47	10	9	9	1	22	68	6	9	3	0	1	0	0	19	19	3	10	78	0	1	1	6	3	1	11	0	0	1	0	0	3	1	0	0	16	0	1	0	0	0	0	0	32
1.1 µM E2_R4	4	138	64	312	2	72	8	5	24	2	3	22	2	0	5	1	2	0	1	23	7	3	18	111	3	3	2	2	0	0	35	0	0	0	0	0	0	0	1	0	2	0	0	0	1	0	0	0	3
2.0 µM E2_R1	7	141	35	105	1	26	6	12	79	0	13	86	2	8	3	1	1	44	0	5	1	2	15	0	1	11	2	32	63	1	0	0	3	0	2	6	2	0	0	1	0	0	0	0	0	0	0	0	3
2.0 µM E2_R2	13	167	139	376	6	43	32	57	67	0	19	76	8	0	9	2	14	34	4	13	34	6	391	0	0	26	10	0	0	0	27	0	0	1	0	6	0	5	2	0	0	0	1	0	0	0	0	0	29
2.0 µM E2_R3	11	139	97	401	6	64	23	2	222	0	9	11	6	5	13	26	2	0	0	14	20	0	17	63	1	0	5	5	3	0	13	9	0	0	1	0	1	2	1	0	0	0	2	0	0	0	0	0	2
2.0 µM E2_R4	30	233	152	457	5	82	4	4	52	5	6	32	4	3	14	3	3	0	2	34	25	4	92	215	1	8	9	0	0	0	13	2	0	7	0	0	0	0	1	0	1	0	0	0	0	0	0	0	15
3.5 µM E2_R1	23	739	177	993	11	205	15	1	29	12	26	15	9	3	10	20	13	45	0	66	28	4	4	77	4	22	7	6	4	0	17	3	1	0	1	0	0	1	0	0	0	0	0	0	0	0	0	0	12
3.5 µM E2_R2	18	2	111	667	1	70	121	1	76	0	21	140	4	3	2	1	10	0	0	72	7	1	4	46	1	4	1	0	0	1	6	9	0	0	1	0	2	0	0	0	2	0	2	0	1	0	0	96	3
3.5 µM E2_R3	45	37	228	1786	6	101	85	4	15	17	33	325	9	5	2	23	7	29	4	87	21	6	13	70	4	11	7	11	1	4	9	1	2	1	3	1	3	1	1	0	1	0	1	0	0	0	0	0	17
3.5 µM E2_R4	16	71	10	148	1	12	16	2	11	1	2	49	3	3	0	1	0	0	0	14	20	1	0	105	0	5	6	14	8	0	3	1	0	0	1	0	0	1	1	0	7	0	0	0	0	0	0	0	1
OTU	Otu016	Otu001	Otu005	Otu003	Otu037	Otu014	Otu010	Otu020	Otu007	Otu011	Otu022	Otu008	Otu032	Otu019	Otu021	Otu002	Otu044	Otu013	Otu043	Otu012	Otu023	Otu059	Otu006	Otu004	Otu017	Otu026	Otu035	Otu018	Otu029	Otu025	Otu030	Otu047	Otu038	Otu041	Otu034	Otu028	Otu052	Otu069	Otu071	Otu078	Otu033	Otu060	Otu068	Otu027	Otu088	Otu045	Otu049	Otu024	Otu056
Kingdom	Bacteria	Bacteria	Bacteria	Bacteria	Bacteria	Bacteria	Bacteria	Bacteria	Bacteria	Bacteria	Bacteria	Bacteria	Bacteria	Bacteria	Bacteria	Bacteria	Bacteria	Bacteria	Bacteria	Bacteria	Bacteria	Bacteria	Bacteria	Bacteria	Bacteria	Bacteria	Bacteria	Bacteria	Bacteria	Bacteria	Bacteria	Bacteria	Bacteria	Bacteria	Bacteria	Bacteria	Bacteria	Bacteria	Bacteria	Bacteria	Bacteria	Bacteria	Bacteria	Bacteria	Bacteria	Bacteria	Bacteria	Bacteria	Bacteria
Phylum	Proteobacteria	Proteobacteria	Proteobacteria	Proteobacteria	Proteobacteria	Proteobacteria	Proteobacteria	Bacteroidetes	Proteobacteria	Proteobacteria	Proteobacteria	Proteobacteria	Proteobacteria	Bacteria_unclassified	Proteobacteria	Proteobacteria	Proteobacteria	Bacteroidetes	Proteobacteria	Proteobacteria	Proteobacteria	Proteobacteria	Proteobacteria	Bacteroidetes	Proteobacteria	Bacteroidetes	Proteobacteria	Bacteria_unclassified	Bacteria_unclassified	Proteobacteria	Bacteria_unclassified	Bacteroidetes	Proteobacteria	Proteobacteria	Bacteria_unclassified	Bacteroidetes	Bacteria_unclassified	Proteobacteria	Proteobacteria	Proteobacteria	Bacteroidetes	Proteobacteria	Proteobacteria	Proteobacteria	Proteobacteria	Bacteria_unclassified	Proteobacteria	Proteobacteria	Proteobacteria
Class	Betaproteobacteria	Betaproteobacteria	Gammaproteobacteria	Gammaproteobacteria	Alphaproteobacteria	Betaproteobacteria	Gammaproteobacteria	Cytophagia	Gammaproteobacteria	Gammaproteobacteria	Betaproteobacteria	Gammaproteobacteria	Alphaproteobacteria	Bacteria_unclassified	Gammaproteobacteria	Betaproteobacteria	Alphaproteobacteria	Flavobacteriia	Gammaproteobacteria	Gammaproteobacteria	Proteobacteria_unclassified	Betaproteobacteria	Betaproteobacteria	Cytophagia	Betaproteobacteria	Sphingobacteriia	Proteobacteria_unclassified	Bacteria_unclassified	Bacteria_unclassified	Gammaproteobacteria	Bacteria_unclassified	Sphingobacteriia	Betaproteobacteria	Betaproteobacteria	Bacteria_unclassified	Sphingobacteriia	Bacteria_unclassified	Alphaproteobacteria	Alphaproteobacteria	Gammaproteobacteria	Flavobacteriia	Deltaproteobacteria	Gammaproteobacteria	Betaproteobacteria	Alphaproteobacteria	Bacteria_unclassified	Gammaproteobacteria	Gammaproteobacteria	Proteobacteria_unclassified
Order	Burkholderiales	Burkholderiales	Xanthomonadales	Chromatiales	Rhizobiales	Burkholderiales	Aeromonadales	Cytophagales	Vibrionales	Pseudomonadales	Burkholderiales	Pseudomonadales	Caulobacterales	Bacteria_unclassified	Gammaproteobacteria_unclassified	Burkholderiales	Rhizobiales	Flavobacteriales	Pseudomonadales	Pseudomonadales	Proteobacteria_unclassified	Burkholderiales	Burkholderiales	Cytophagales	Burkholderiales	Sphingobacteriales	Proteobacteria_unclassified	Bacteria_unclassified	Bacteria_unclassified	Pseudomonadales	Bacteria_unclassified	Sphingobacteriales	Burkholderiales	Burkholderiales	Bacteria_unclassified	Sphingobacteriales	Bacteria_unclassified	Rhizobiales	Rhodobacterales	Enterobacteriales	Flavobacteriales	Bdellovibrionales	Xanthomonadales	Neisseriales	Rhodobacterales	Bacteria_unclassified	Pseudomonadales	Alteromonadales	Proteobacteria_unclassified
Family	Comamonadaceae	Oxalobacteraceae	Sinobacteraceae	Chromatiaceae	Rhizobiaceae	Comamonadaceae	Aeromonadaceae	Cytophagaceae	Vibrionaceae	Pseudomonadaceae	Comamonadaceae	Moraxellaceae	Caulobacteraceae	Bacteria_unclassified	Gammaproteobacteria_unclassified	Burkholderiaceae	Rhizobiaceae	Cryomorphaceae	Pseudomonadaceae	Pseudomonadaceae	Proteobacteria_unclassified	Comamonadaceae	Burkholderiaceae	Cytophagaceae	Oxalobacteraceae	Sphingobacteriaceae	Proteobacteria_unclassified	Bacteria_unclassified	Bacteria_unclassified	Pseudomonadaceae	Bacteria_unclassified	Chitinophagaceae	Burkholderiaceae	Comamonadaceae	Bacteria_unclassified	Chitinophagaceae	Bacteria_unclassified	Bradyrhizobiaceae	Rhodobacteraceae	Enterobacteriaceae	Flavobacteriaceae	Bdellovibrionaceae	Xanthomonadaceae	Neisseriaceae	Rhodobacteraceae	Bacteria_unclassified	Pseudomonadaceae	Shewanellaceae	Proteobacteria_unclassified
Genus	Comamonadaceae_unclassified	Oxalobacteraceae_unclassified	Sinobacteraceae_unclassified	Rheinheimera	Shinella	Pelomonas	Aeromonas	Runella	Vibrio	Pseudomonas	Comamonadaceae_unclassified	Moraxellaceae_unclassified	Phenylobacterium	Bacteria_unclassified	Gammaproteobacteria_unclassified	Chitinimonas	Ensifer	Fluviicola	Pseudomonas	Pseudomonas	Proteobacteria_unclassified	Hydrogenophaga	Chitinimonas	Flectobacillus	Oxalobacteraceae_unclassified	Sphingobacteriaceae_unclassified	Proteobacteria_unclassified	Bacteria_unclassified	Bacteria_unclassified	Pseudomonas	Bacteria_unclassified	Chitinophagaceae_unclassified	Limnobacter	Comamonadaceae_unclassified	Bacteria_unclassified	Sediminibacterium	Bacteria_unclassified	Bosea	Gemmobacter	Escherichia/Shigella	Chryseobacterium	Bdellovibrio	Pseudoxanthomonas	Leeia	Rhodobacter	Bacteria_unclassified	Pseudomonas	Shewanella	Proteobacteria_unclassified
[truncated: 63 more columns]
